# Supplementary material for: Therapeutic treatment with the anti-inflammatory drug candidate MW151 may partially reduce memory impairment and normalizes hippocampal metabolic markers in a mouse model of comorbid amyloid and vascular pathology
Source: PLoS One. 2022 Jan 26;17(1):e0262474. doi: 10.1371/journal.pone.0262474 (PMC8791470; doi:10.1371/journal.pone.0262474)
Supplement: S1 File — Minimal dataset for all figures and statistical analyses in the manuscript. (XLSX) [file pone.0262474.s006.xlsx]

## Sheet: Figure 1
Figure 1 - processed manual data collection and output of Noldus Ethovision XT 10 (OF data). Mice from experimental cohort 1.
LVE-MW151-2-95-ID #	Sex	Geno	Diet	Drug	Start weight (g)	post diet weight change (%)	post-recovery weight change (%)	sacrifice weight change (%)	Nesting score rating (averaged)	# marbles buried (averaged)	Frailty index (summed scores)	Body temp (deg C)	OF speed (cm/s)	OF cumulative duration in center zone (s)
1	F	Tg	HH	MW151	21	-0.14	0.05	0.03	1.75	1.5	1.5	37.8	7.93793	85.5189
2	F	WT	control	saline	25.1	0.01	0.04	-0.04	3	4	1	36.3	5.55296	212.913
3	F	Tg	HH	MW151	23.6	-0.1	0.08	0.08	3.75	7	1.5	36.7	7.08505	141.708
4	F	WT	control	saline	24.6	0.03	0.01	-0.02	3.75	0	2	37.6	5.56988	150.017
5	F	WT	control	saline	25.1	0.02	0.03	-0.02	5	0	1	37.9	6.12064	134.401
7	F	Tg	HH	MW151	24.7	-0.13	0.05	0.04	3.25	4	1.5	36.8	7.82688	110.444
8	F	WT	HH	saline	32.6	-0.34	-0.05	-0.12	4.5	0.5	2.5	37.3	6.00151	175.642
21	F	WT	control	saline	21.6	0.08	0.02	-0.03	1.25	6.5	1.5	37.5	5.81093	156.356
22	F	WT	HH	saline	21.9	-0.09	0.06	0.02	4.75	8	1	37.8	5.1152	141.608
23	F	WT	control	saline	21.5	0.09	0.11	0.11	4	7	1	37.8	4.99247	210.677
24	F	Tg	HH	saline	25.1	-0.16	0.05	0.01	1.25	0	2	37.4	5.15701	150.817
25	F	Tg	HH	saline	25.1	-0.16	0.08	0.03	1.25	1.5	1.5	37.5	6.22454	88.5218
26	M	WT	HH	saline	36.5	-0.25	-0.12	-0.15	5	9	3	36.7	5.20834	202.703
27	M	Tg	HH	MW151	37.6	-0.19	-0.07	-0.1	5	9	2	37.1	5.79815	208.342
28	M	Tg	HH	MW151	35.4	-0.17	-0.03	-0.1	4.5	7	2	37.1	6.43673	155.989
30	M	WT	HH	saline	37.5	-0.25	-0.13	-0.17	5	8	2	37.9	4.37734	284.751
32	F	WT	control	saline	25.2	-0.03	0.09	0	4.75	8	1	37.1	6.13467	189.623
33	F	WT	control	saline	32.1	-0.02	0.02	-0.07	5	3.5	2	36.6	4.56621	272.572
34	F	WT	control	saline	29.9	-0.02	0.07	-0.1	4.75	8	1.5	37.2	5.29201	155.522
35	F	WT	control	saline	26	0.05	0.08	-0.01	4.75	11	1	37.6	5.61373	251.418
37	F	WT	control	saline	22.6	0.11	0.08	0.04	4.25	8	1.5	37.4	5.6456	238.838
38	F	Tg	HH	MW151	28	-0.17	-0.01	0.03	3.75	0	2.5	37.6	11.2872	151.285
39	F	Tg	HH	MW151	25.9	-0.12	0.08	0.02	4.25	3	2	37.5	6.59455	186.553
40	M	WT	HH	saline	40.2	-0.14	-0.02	-0.13	4	4.5	2	34.6	5.78296	182.783
41	M	WT	HH	saline	35.7	-0.07	-0.02	-0.11	4.75	2	3	36.9	4.24445	141.175
42	M	WT	HH	saline	37.8	-0.19	-0.03	-0.14	4.75	6	3	35.7	4.96309	235.969
46	F	Tg	HH	saline	25.7	-0.02	0.05	0.09	1.25	3	2.5	38.4	5.90547	123.857
47	F	WT	HH	saline	25.7	-0.04	0.06	0.01	4.5	6	1	36.5	4.03074	112.179
50	F	Tg	HH	saline	25.6	-0.07	0.03	-0.09	1	3	4.5	38.1	4.80926	193.527
53	M	Tg	HH	MW151	40.1	-0.25	-0.05	-0.1	4	8.5	2.5	36.9	8.07101	98.2983
55	M	Tg	HH	MW151	34.8	-0.18	-0.01	-0.04	4.75	3	2.5	37.3	6.79873	166.5
56	M	Tg	HH	saline	38.1	-0.17	-0.03	-0.11	4.75	5	3.5	37.1	7.81901	169.303
57	M	WT	HH	saline	30.6	-0.1	0.02	-0.02	3.5	3.5	2	37.7	6.10477	200.233
61	M	Tg	HH	MW151	35.9	-0.17	-0.05	-0.08	2	3	4.5	36.8	6.83527	141.742
67	M	WT	HH	saline	38.7	-0.2	-0.06	-0.15	4.75	1	2	36.9	5.66569	207.107
68	M	Tg	HH	saline	34.6	-0.17	-0.04	-0.09	2.5	0.5	2	36.5	7.61228	126.86
69	M	Tg	HH	saline	36	-0.16	-0.03	-0.07	3	9	1.5	38.1	9.80542	80.6473
70	F	Tg	HH	saline	26.4	-0.19	-0.02	0.02	3.5	10	1	36.3	10.0375	145.179
71	F	WT	HH	saline	25.4	-0.18	0.1	0	2.25	5	1	38.1	5.49523	139.172
72	F	Tg	HH	saline	22	-0.14	0.07	0.02	2.75	7.5	1	37.2	8.09876	92.7927
74	M	Tg	HH	saline	33.2	-0.17	0.07	0	3.75	2	3.5	36	8.62025	151.652
75	M	WT	HH	saline	36.9	-0.19	0.01	-0.03	4.5	2	2	36.6	4.29567	144.611
76	M	WT	control	saline	37	0.05	0.09	-0.03	3.5	0	2.5	37.2	6.60643	166.767
77	M	WT	control	saline	34.3	0.09	0.13	0.02	3.75	1.5	1.5	37.8	6.06839	230.03
80	F	WT	HH	saline	31.7	-0.14	-0.05	-0.06	3.75	4	2.5	37	6.4595	128.996
81	F	Tg	HH	saline	29.8	-0.24	-0.13	-0.16	1	1	7	37.5	12.2913	107.407
82	M	WT	HH	saline	35.6	-0.23	-0.06	-0.1	5	2	2	36.6	5.29645	165.766
83	M	Tg	HH	saline	36	-0.26	-0.02	-0.05	5	1	1.5	37.9	6.89198	193.227
84	M	WT	control	saline	32.6	0.06	0.07	-0.04	5	5	2	35.5	5.72908	161.228
85	M	WT	control	saline	37	0.01	0.03	-0.03	4.75	0	1.5	37.2	4.39988	109.843
87	F	Tg	HH	MW151	22.1	-0.11	0.08	0.11	4.75	0.5	4.5	37.5	7.59122	199.399
91	M	Tg	HH	saline	38.8	-0.22	-0.05	-0.1	5	0	1.5	37.3	8.07528	164.698
93	M	Tg	HH	MW151	32.5	-0.16	0.05	-0.02	3.5	1	2.5	36.4	6.15567	165.532
94	M	Tg	HH	MW151	37.9	-0.23	-0.08	-0.1	1.75	3	3.5	37.9	7.83338	171.471
96	F	Tg	HH	MW151	24.8	-0.13	-0.03	-0.08	1.25	0	6	37.5	4.14581	102.436
Group key:		WT ctrl = WT mice on control diet, administered saline
		MD saline = Tg mice on HH diet, administered saline
		MD MW151 = Tg mice on HH diet, administered 2.5 mg/kg MW151
Note:		Confirmation of model (WT HHcy versus WT ctrl) data is shown in S2 figure

## Sheet: Figure 2
Figure 2 - processed data output from Noldus Ethovision XT 10. Mice from experimental cohort 1
LVE-MW151-2-95-ID #	Sex	Geno	Diet	Drug	OLT familiar % time	OLT novel % time	RAWM block 1 errors	RAWM block 2 errors	RAWM block 3 errors	RAWM block 4 errors	RAWM block 5 errors	RAWM block 6 errors	RAWM block 7 errors	RAWM block 8 errors	RAWM block 9 errors	RAWM block 10 errors	RAWM block 11 errors	RAWM block 12 errors	RAWM block 13 errors	RAWM block 14 errors	RAWM block 15 errors	RAWM day 1 avg errors	RAWM day 2 avg errors	RAWM day 3 avg errors	OP final block latency (s)	OP avg latency (s)	Notes
1	F	Tg	HH	MW151	0.573053	0.426947	3.66667	1.66667	3.66667	2	4.33333	2.66667	1.33333	1	1.33333	2.66667	0	3.66667	2	2.33333	1.33333	3.06667	1.8	1.86667	19.2993	9.57624
2	F	WT	control	saline	0.438745	0.561255	4.33333	5	3.33333	2.33333	1	2.66667	3	1	3.66667	0.333333	1.33333	2.33333	1	1	0.666667	3.2	2.13333	1.26667	12.2856	11.1445
3	F	Tg	HH	MW151	0.526677	0.473323	4.66667	3	2.66667	0.666667	4.33333	3.33333	2.33333	7	3	1	1.66667	1.33333	3.33333	2.66667	2.66667	3.06667	3.33333	2.33333	18.385	8.66421
4	F	WT	control	saline	0.488064	0.511936	1	3.66667	1.66667	3.33333	0.666667	3	1.33333	0.666667	2.66667	1	0	1	0.666667	2.66667	1	2.06667	1.73333	1.06667	15.1151	7.29618
5	F	WT	control	saline	0.34823	0.65177	4.66667	5	1	0.666667	0.666667	2	3.66667	1.66667	2	3	2	2.33333	1	3.33333	4.66667	2.4	2.46667	2.66667	12.7995	11.5338
7	F	Tg	HH	MW151	0.376436	0.623564	5	6.66667	5.66667	4.33333	2	2	0.666667	2	1.66667	1.66667	1.66667	5	1.66667	1.33333	3.33333	4.73333	1.6	2.6	15.9359	11.3002
8	F	WT	HH	saline	0.522243	0.477757	3.66667	5	5.33333	4.66667	1	3	3	6.33333	9	2.66667	6.66667	3.33333	1.33333	0.333333	1.33333	3.93333	4.8	2.6	16.7067	9.70972
21	F	WT	control	saline	0.28996	0.71004	6.33333	7.33333	2	2.33333	1.33333	3.33333	0.666667	2.33333	0	1.66667	4.33333	0	1	0.666667	3	3.86667	1.6	1.8	11.4314	13.0686
22	F	WT	HH	saline	0.491781	0.508219	5.33333	5	4	0.666667	1	1	2.33333	1.66667	1.33333	1.66667	5	2.33333	4	2	1.33333	3.2	1.6	2.93333	27.7811	12.2678
23	F	WT	control	saline	0.501584	0.498416	6.66667	4	5.66667	0.666667	1.33333	3.33333	1.33333	2	3.66667	0.333333	3.33333	2	0.666667	1	1	3.66667	2.13333	1.6	15.4188	10.2992
24	F	Tg	HH	saline	0.4973	0.5027	4.66667	5.66667	7	5.66667	3.33333	6	2.66667	2.66667	3.66667	4.66667	3.33333	5.33333	6	6.66667	7	5.26667	3.93333	5.66667	27.1939	12.5458
25	F	Tg	HH	saline	0.546894	0.453106	8.33333	4	1	5.33333	4	3.33333	4.66667	1	2.66667	1.66667	2	2.66667	3.66667	2.66667	2	4.53333	2.66667	2.6	30.7641	15.8714
26	M	WT	HH	saline	0.494509	0.505491	6	3.33333	1	1.33333	0.666667	3	1	0.333333	1.66667	5.33333	3.66667	1	0.666667	1.66667	2.33333	2.46667	2.26667	1.86667	9.54288	6.74007
27	M	Tg	HH	MW151	0.443668	0.556332	5	3	5.66667	3	3	1.33333	6	2	1.33333	2.66667	1	1.66667	1	1	2.33333	3.93333	2.66667	1.4	20.6673	10.0545
28	M	Tg	HH	MW151	0.48379	0.51621	7.66667	4	3.33333	2	2.66667	2.66667	1	1	1	3	2	1.66667	0.666667	7.33333	3.33333	3.93333	1.73333	3	14.5112	6.69558
30	M	WT	HH	saline	0.432647	0.567353	4	5.66667	6.33333	5.33333	3.33333	6.66667	1.66667	3.33333	1	1.33333	1.66667	1.33333	2.66667	1	1.66667	4.93333	2.8	1.66667	12.626	5.11623
32	F	WT	control	saline	0.455004	0.544996	4.66667	6.66667	4	2.66667	8	6	2.66667	1.66667	3.66667	2	2.66667	2.66667	2.33333	1	1	5.2	3.2	1.93333	9.87988	8.07474
33	F	WT	control	saline	0.469926	0.530074	2.66667	3	1.33333	3	1.66667	5	0.666667	0.666667	1	0.666667	0.666667	0.333333	1.33333	2.33333	1	2.33333	1.6	1.13333	14.0874	18.1404
34	F	WT	control	saline	0.510869	0.489131	4.66667	2.66667	3	3.33333	1.33333	1.66667	0.666667	4.66667	0.333333	1.66667	1	0.666667	0.333333	0.666667	1.66667	3	1.8	0.866667	10.6473	14.9483
35	F	WT	control	saline	0.434075	0.565925	3	5	1	3	2.66667	3.33333	1	0.333333	0.333333	1.66667	1	0.666667	1.33333	1	1.66667	2.93333	1.33333	1.13333	8.35502	10.7441
37	F	WT	control	saline	0.444536	0.555464	5	3.33333	2	0.333333	3.33333	2	2.33333	0.333333	1.66667	1	1.33333	1	0.666667	0.666667	0.666667	2.8	1.46667	0.866667	10.9509	7.04037
38	F	Tg	HH	MW151	0.581787	0.418213	2.33333	3.66667	3.33333	1	1.66667	2	6	3.66667	2.33333	6.33333	4.66667	2.33333	1.66667	1.66667	2.66667	2.4	4.06667	2.6	16.3497	6.89579
39	F	Tg	HH	MW151	0.315275	0.684725	4	3.33333	4.33333	2.66667	4.66667	4.33333	1.66667	2	2.66667	0.666667	4	1.66667	2	2	0.666667	3.8	2.26667	2.06667	15.976	8.8533
40	M	WT	HH	saline	0.390395	0.609605	3.33333	1	4.33333	1.66667	2.33333	3	1	3.33333	3.33333	3.33333	2.66667	4	5	1.33333	3.33333	2.53333	2.8	3.26667	15.8025	9.07573
41	M	WT	HH	saline	0.373678	0.626322	6	4.33333	2.33333	2.66667	1.33333	2.33333	2.66667	1.33333	2	0.333333	1	4	2	2	5.66667	3.33333	1.73333	2.93333	19.2759	9.48726
42	M	WT	HH	saline	0.455258	0.544742	6	2.66667	4	3.33333	3.66667	5.33333	1.66667	4	3	3.33333	2	2	1	2	1	3.93333	3.46667	1.6	15.5022	11.4448
46	F	Tg	HH	saline	0.416167	0.583833	5.33333	1.66667	2.66667	4.33333	3	1.33333	3.33333	3.33333	2.66667	5.66667	1.66667	3.33333	2.33333	1.66667	1	3.4	3.26667	2	18.4351	19.7642
47	F	WT	HH	saline	0.35761	0.64239	6	6.33333	4	2.33333	3	1	2.66667	6.66667	3	10	3.33333	3.33333	4.66667	2.66667	2	4.33333	4.66667	3.2	14.2543	8.54189
50	F	Tg	HH	saline	0.391563	0.608437	3	2.66667	3.33333	1.66667	3	4.33333	2.66667	5.33333	3.33333	3.33333	4	4	1.66667	6	2.33333	2.73333	3.8	3.6	13.9773	7.1516
53	M	Tg	HH	MW151	0.389483	0.610517	7.66667	4	5.33333	2.66667	4	4	1.33333	3.66667	3.33333	1.33333	1.66667	1	1.33333	3	2	4.73333	2.73333	1.8	15.4922	8.60861
55	M	Tg	HH	MW151	0.46223	0.53777	2.33333	2.33333	2	3	1	1	1.33333	0.666667	1.33333	1.66667	1	0.333333	1	1.33333	1	2.13333	1.2	0.933333	14.6079	15.1151
56	M	Tg	HH	saline	0.384733	0.615267	3.66667	1.33333	6.33333	4.66667	1.66667	6	1.66667	2.66667	4	1.33333	2	4.33333	3.66667	2.66667	1.66667	3.53333	3.13333	2.86667	17.3207	20.2981
57	M	WT	HH	saline	0.496403	0.503597	6.66667	4.33333	4.33333	1.33333	4.66667	3.66667	5.66667	4.33333	5	3.33333	4.33333	0.333333	3.66667	2.66667	1.33333	4.26667	4.4	2.46667	14.2342	8.3639
61	M	Tg	HH	MW151	0.599859	0.400141	8.33333	5.66667	6	3.66667	2.66667	7	2.33333	3	1.33333	3.66667	2.33333	1.66667	2.33333	1.66667	2	5.26667	3.46667	2	26.6366	12.5014
67	M	WT	HH	saline	0.38984	0.61016	7.33333	4.66667	1.66667	4.33333	1	3.33333	2.33333	3	4.66667	0.333333	2.33333	2	1.66667	1.33333	3.33333	3.8	2.73333	2.13333	10.796	6.77344
68	M	Tg	HH	saline	0.622523	0.377477	3.33333	3.66667	6	0.666667	3.33333	6.33333	5.66667	3.33333	6.33333	4.33333	6	1.33333	5.66667	4	4	3.4	5.2	4.2	24.3944	15.1818
69	M	Tg	HH	saline	0.524116	0.475884	4.66667	1.33333	3.66667	1.66667	3.33333	4	3.66667	1.33333	2.33333	3.33333	2.33333	2.66667	2.33333	1.66667	3	2.93333	2.93333	2.4	14.4144	6.74007
70	F	Tg	HH	saline	0.567402	0.432598	4.66667	5.66667	8.33333	7.33333	7.66667	5	4.66667	2.66667	2	2.66667	0.333333	5	1.33333	2	1	6.73333	3.4	1.93333	16.343	13.8138
71	F	WT	HH	saline	0.834883	0.165117	5.33333	4	1.33333	3	3	1	3	0.666667	1.33333	2.33333	9	9	2.33333	4	3.33333	3.33333	1.66667	5.53333	9.65131	7.44077
72	F	Tg	HH	saline	0.601197	0.398803	5.66667	2.66667	3	3.66667	4.33333	5.33333	8.33333	4.66667	2	1	2.66667	2	3.33333	2.66667	1	3.86667	4.26667	2.33333	8.48996	8.07474
74	M	Tg	HH	saline	0.574189	0.425811	5.33333	5	4.66667	0.666667	1.66667	2.66667	1.33333	2.33333	4.66667	1.66667	1.66667	1.66667	1.66667	1.66667	3.33333	3.46667	2.53333	2	19.4428	17.9179
75	M	WT	HH	saline	0.484985	0.515015	8	3.66667	1	1.33333	2	0.333333	2.33333	3	2	1.66667	0.666667	2	1	0.666667	3.33333	3.2	1.86667	1.53333	11.1678	7.80781
76	M	WT	control	saline	0.310997	0.689003	5.33333	5.66667	5.66667	4	5.66667	1.66667	2	6.66667	2.33333	2	0.666667	1	0.666667	1.33333	2	5.26667	2.93333	1.13333	14.6146	7.24056
77	M	WT	control	saline	0.449793	0.550207	4.66667	4.33333	3.33333	4.33333	5.66667	4.33333	3.66667	1.66667	3	2	4	4	2.66667	3.66667	1.33333	4.46667	2.93333	3.13333	24.7014	11.6338
80	F	WT	HH	saline	0.302942	0.697058	8.33333	2.66667	3.66667	5	0.333333	1	0.666667	2	2.66667	1.33333	2	1	0.666667	3	1.66667	4	1.53333	1.66667	14.4912	6.13947
81	F	Tg	HH	saline	0.504031	0.495969	4.33333	2.66667	2.33333	5	2.33333	7.66667	4.33333	6	4.33333	3.66667	1.33333	1.66667	6	3	6	3.33333	5.2	3.6	49.5762	41.3747	mouse excluded from RAWM analysis due to OP performance failing to meet criterion
82	M	WT	HH	saline	0.524056	0.475944	6	2	3.33333	4	6.33333	4.33333	6	3.33333	2.66667	2.66667	3.33333	2.33333	1	3.33333	2	4.33333	3.8	2.4	15.0517	9.92103
83	M	Tg	HH	saline	0.647196	0.352804	4	5.33333	3	1.33333	4.66667	8.33333	3	2.66667	1.33333	1.33333	1.66667	2.33333	0.666667	3.33333	3.66667	3.66667	3.33333	2.33333	13.0297	6.67334
84	M	WT	control	saline	0.37919	0.62081	7.33333	2	4	3	2	5.33333	2	3	1.66667	2.66667	5	0.666667	2.33333	1	2	3.66667	2.93333	2.2	19.7798	6.02825
85	M	WT	control	saline	0.523339	0.476661	4.33333	5.33333	2.33333	1	4.33333	3	3.33333	6	3	1.33333	2.33333	3.66667	0.666667	2.66667	0.333333	3.46667	3.33333	1.93333	15.3487	10.6106
87	F	Tg	HH	MW151	0.402264	0.597736	5.33333	1.66667	5.66667	2	2.66667	6	7	3.33333	4	4.66667	3.33333	3.66667	1.66667	3	4.66667	3.46667	5	3.26667	30.3203	12.8573
91	M	Tg	HH	saline	0.459353	0.540647	6.66667	1.66667	2.33333	0.666667	2.66667	1.66667	2	1.33333	1	1	2	1	1.33333	1.66667	1	2.8	1.4	1.4	17.7611	9.29819
93	M	Tg	HH	MW151	0.478358	0.521642	3.33333	4	2.66667	6.33333	2.66667	1.33333	3	2.66667	1.33333	2.33333	1	1	1.66667	3	1	3.8	2.13333	1.53333	18.8855	11.378
94	M	Tg	HH	MW151	0.625487	0.374513	5.66667	5	2.66667	0.333333	5.66667	4.66667	1	3.33333	2	2	0.666667	0.666667	5.33333	2.66667	1	3.86667	2.6	2.06667	10.644	10.5216
96	F	Tg	HH	MW151	0.454422	0.545578	6	3.66667	3.66667	3	4	4	2.33333	4.66667	1.66667	3.33333	2	1	2.33333	0.666667	0.333333	4.06667	3.2	1.26667	11.3981	9.8543
Group key:		WT ctrl = WT mice on control diet, administered saline
		MD saline = Tg mice on HH diet, administered saline
		MD MW151 = Tg mice on HH diet, administered 2.5 mg/kg MW151
Note:		Confirmation of model (WT HHcy versus WT ctrl) data is shown in S2 figure.

## Sheet: Figure 3
Figure 3 - processed data output from FSLeyes. Mice from experimental cohort 2.
LVE-MW151-3-98-ID #	Geno	Sex	Diet	Drug	CBF (mL/mg/min)
1	WT	M	Control	saline	2.32942
2	Tg	M	HHcy	saline	2.23185
3	WT	M	Control	saline	2.35261
4	Tg	M	HHcy	saline	0.860903
5	WT	M	Control	saline	1.72586
6	Tg	F	HHcy	saline	2.23026
8	Tg	F	HHcy	MW151	1.62565
9	Tg	F	HHcy	MW151	2.07681
10	Tg	F	HHcy	MW151	2.05184
11	Tg	F	HHcy	saline	2.03987
12	Tg	F	HHcy	saline	2.17709
13	Tg	F	HHcy	saline	2.01126
14	Tg	F	HHcy	MW151	2.00345
15	Tg	F	HHcy	MW151	2.27279
16	Tg	F	HHcy	MW151	1.91223
17	WT	F	Control	saline	2.19934
18	Tg	F	HHcy	saline	2.16034
19	WT	F	Control	saline	2.34638
20	Tg	M	HHcy	saline	2.17628
21	WT	M	Control	saline	1.98042
22	WT	M	Control	saline	2.62631
28	Tg	M	HHcy	saline	2.06917
29	Tg	M	HHcy	saline	2.02385
30	WT	F	Control	saline	2.03149
32	Tg	M	HHcy	MW151	2.05725
33	Tg	M	HHcy	MW151	2.10437
34	Tg	M	HHcy	MW151	2.31383
35	Tg	M	HHcy	MW151	2.3785
36	WT	F	Control	saline	1.80332
37	WT	F	Control	saline	2.11
Group key:		WT ctrl = WT mice on control diet, administered saline
		MD saline = Tg mice on HH diet, administered saline
		MD MW151 = Tg mice on HH diet, administered 2.5 mg/kg MW151

## Sheet: Figure 4
Figure 4 - LC Model output. Mice from experimental cohort 2. Analytes that met inclusion criteria for analysis are in bold.
LVE-MW151-3-98- ID	1			3			5			21			22			17			19			30			36			37			20			28			29			2			4			18			11
Sex	male			male			male			male			male			female			female			female			female			female			male			male			male			male			male			female			female
Genotype	WT			WT			WT			WT			WT			WT			WT			WT			WT			WT			Tg			Tg			Tg			Tg			Tg			Tg			Tg
Diet	control			control			control			control			control			control			control			control			control			control			HHcy			HHcy			HHcy			HHcy			HHcy			HHcy			HHcy
Drug	saline			saline			saline			saline			saline			saline			saline			saline			saline			saline			saline			saline			saline			saline			saline			saline			saline
Metabolite	Conc (% water)	%SD	Conc (/Cr+PCr)	Conc (% water)	%SD	Conc (/Cr+PCr)	Conc (% water)	%SD	Conc (/Cr+PCr)	Conc (% water)	%SD	Conc (/Cr+PCr)	Conc (% water)	%SD	Conc (/Cr+PCr)	Conc (% water)	%SD	Conc (/Cr+PCr)	Conc (% water)	%SD	Conc (/Cr+PCr)	Conc (% water)	%SD	Conc (/Cr+PCr)	Conc (% water)	%SD	Conc (/Cr+PCr)	Conc (% water)	%SD	Conc (/Cr+PCr)	Conc (% water)	%SD	Conc (/Cr+PCr)	Conc (% water)	%SD	Conc (/Cr+PCr)	Conc (% water)	%SD	Conc (/Cr+PCr)	Conc (% water)	%SD	Conc (/Cr+PCr)	Conc (% water)	%SD	Conc (/Cr+PCr)	Conc (% water)	%SD	Conc (/Cr+PCr)	Conc (% water)
Ala	6.328	0.19	0.099	2.467	0.29	0.051	4.486	0.21	0.083	0	9.99	0	3.325	0.22	0.073	2.421	0.31	0.056	2.466	0.3	0.057	6.32	0.21	0.126	4.256	0.24	0.093	4.862	0.22	0.09	4.823	0.21	0.104	3.26	0.3	0.072	2.631	0.64	0.045	2.054	0.4	0.04	3.027	0.22	0.075	2.455	0.28	0.046	3.751
Cr	31.903	0.12	0.499	22.582	0.1	0.463	29.557	0.08	0.546	24.595	0.09	0.44	17.071	0.1	0.374	15.509	0.08	0.36	20.155	0.1	0.464	32.303	0.13	0.646	25.358	0.18	0.553	22.682	0.11	0.422	18.937	0.15	0.409	23.669	0.13	0.523	57.701	0.18	0.994	22.183	0.1	0.429	15.861	0.1	0.394	18.703	0.09	0.354	18.379
PCr	32.082	0.13	0.501	26.202	0.09	0.537	24.598	0.1	0.454	31.254	0.07	0.56	28.549	0.07	0.626	27.621	0.05	0.64	23.267	0.09	0.536	17.706	0.24	0.354	20.52	0.22	0.447	31.069	0.09	0.578	27.334	0.12	0.591	21.565	0.15	0.477	0.365	9.99	0.0063	29.466	0.08	0.571	24.374	0.07	0.606	34.183	0.06	0.646	28.536
Gln	0	9.99	0	0	9.99	0	0	9.99	0	0	9.99	0	0	9.99	0	0.786	1.93	0.018	0	9.99	0	0	9.99	0	0	9.99	0	0	9.99	0	0	9.99	0	8.235	0.3	0.182	0	9.99	0	0	9.99	0	0	9.99	0	0	9.99	0	0
Glu	43.252	0.05	0.676	32.707	0.04	0.67	35.942	0.04	0.664	39.556	0.04	0.708	27.969	0.04	0.613	27.23	0.05	0.631	27.592	0.05	0.635	40.879	0.05	0.817	34.66	0.05	0.755	37.285	0.05	0.694	30.344	0.06	0.656	32.136	0.05	0.71	45.293	0.06	0.78	32.904	0.04	0.637	21.889	0.05	0.544	30.889	0.04	0.584	31.392
GPC	1.857	1.65	0.029	3.238	1.55	0.066	6.152	0.6	0.114	2.217	0.63	0.04	6.011	0.28	0.132	8.192	0.07	0.19	0	9.99	0	0.0187	9.99	0.00037	3.467	1.24	0.076	5.359	0.33	0.1	1.504	1.25	0.032	2.691	0.96	0.059	4.661	1.02	0.08	0	9.99	0	0	9.99	0	13.259	0.18	0.251	3.605
PCh	14.189	0.21	0.222	8.818	0.56	0.181	6.826	0.54	0.126	11.888	0.11	0.213	6.859	0.24	0.15	3.021	0.2	0.07	11.583	0.03	0.267	13.688	0.17	0.274	7.512	0.57	0.164	8.175	0.22	0.152	10.695	0.17	0.231	7.401	0.34	0.164	10.249	0.46	0.177	13.699	0.03	0.265	10.374	0.03	0.258	0.512	4.58	0.0097	9.417
GSH	5.442	0.21	0.085	3.495	0.18	0.072	4.043	0.22	0.075	4.243	0.2	0.076	3.947	0.16	0.087	4.106	0.16	0.095	4.207	0.16	0.097	6.621	0.2	0.132	2.095	0.49	0.046	4.233	0.23	0.079	1.966	0.48	0.042	3.387	0.35	0.075	5.134	0.38	0.088	3.296	0.22	0.064	3.327	0.17	0.083	5.744	0.1	0.109	4.045
Ins	14.954	0.45	0.234	17.474	0.2	0.358	9.378	0.56	0.173	15.713	0.3	0.281	24.729	0.14	0.542	21.8	0.13	0.505	26.124	0.13	0.602	0	9.99	0	0.716	9.99	0.016	27.529	0.19	0.512	12.381	0.42	0.268	6.821	0.83	0.151	19.071	0.68	0.328	28.463	0.13	0.551	15.395	0.21	0.383	36.192	0.08	0.684	23.913
Lac	5.774	0.21	0.09	11.379	0.08	0.233	6.242	0.17	0.115	9.745	0.1	0.174	12.338	0.07	0.27	5.61	0.12	0.13	9.385	0.08	0.216	13.562	0.12	0.271	10.907	0.09	0.238	7.903	0.13	0.147	9.738	0.1	0.21	11.038	0.09	0.244	13.492	0.2	0.232	6.532	0.13	0.126	7.859	0.1	0.195	9.129	0.08	0.173	9.5
NAA	63.47	0.03	0.992	42.236	0.03	0.866	48.103	0.03	0.888	59.243	0.02	1.061	43.144	0.03	0.946	40.971	0.02	0.95	41.682	0.03	0.96	48.267	0.05	0.965	42.717	0.05	0.931	49.812	0.03	0.927	41.658	0.04	0.9	46.127	0.03	1.02	48.153	0.08	0.829	43.691	0.03	0.846	36.391	0.03	0.904	48.49	0.02	0.917	42.477
NAAG	3.097	0.76	0.048	3.218	0.37	0.066	4.161	0.39	0.077	3.192	0.49	0.057	1.307	0.86	0.029	7.485	0.1	0.174	4.645	0.23	0.107	8.79	0.36	0.176	5.052	0.48	0.11	4.507	0.41	0.084	0.499	3.43	0.011	3.461	0.48	0.077	14.533	0.34	0.25	1.608	0.77	0.031	2.876	0.35	0.071	5.042	0.19	0.095	2.534
Scyllo	1.185	0.52	0.019	0	9.99	0	0.82	0.56	0.015	0	9.99	0	0	9.99	0	0.0592	5.43	0.0014	0.0403	8.64	0.00093	1.924	0.37	0.038	1.229	0.43	0.027	0.146	3.53	0.0027	1.803	0.28	0.039	0.311	1.48	0.0069	2.013	0.45	0.035	0.365	1.08	0.0071	0.062	5.04	0.0015	0	9.99	0	0
Tau	59.21	0.04	0.925	45.739	0.03	0.938	52.626	0.03	0.972	50.516	0.03	0.905	41.115	0.03	0.901	37.448	0.03	0.868	38.938	0.03	0.897	43.036	0.06	0.861	40.147	0.05	0.875	42.946	0.04	0.799	47.503	0.04	1.027	35.437	0.04	0.783	49.855	0.08	0.859	49.215	0.03	0.953	33.523	0.03	0.833	46.785	0.03	0.885	38.596
-CrCH2	7.643	0.3	0.119	8.218	0.17	0.168	1.949	0.88	0.036	10.218	0.17	0.183	7.734	0.18	0.17	8.663	0.15	0.201	6.271	0.22	0.144	7.985	0.31	0.16	7.967	0.24	0.174	10.33	0.19	0.192	9.244	0.2	0.2	6.762	0.26	0.149	6.972	0.46	0.12	6.338	0.24	0.123	5.825	0.21	0.145	12.429	0.1	0.235	9.002
GPC+PCh	16.047	0.03	0.251	12.056	0.03	0.247	12.978	0.03	0.24	14.105	0.03	0.253	12.871	0.03	0.282	11.213	0.02	0.26	11.583	0.03	0.267	13.707	0.05	0.274	10.98	0.04	0.239	13.534	0.03	0.252	12.199	0.04	0.264	10.092	0.04	0.223	14.909	0.05	0.257	13.699	0.03	0.265	10.374	0.03	0.258	13.771	0.02	0.26	13.022
NAA+NAAG	66.567	0.03	1.04	45.453	0.02	0.932	52.264	0.03	0.965	62.435	0.02	1.118	44.451	0.02	0.974	48.456	0.02	1.123	46.328	0.02	1.067	57.057	0.04	1.141	47.768	0.03	1.041	54.319	0.03	1.011	42.157	0.04	0.911	49.588	0.03	1.096	62.686	0.04	1.08	45.298	0.03	0.877	39.268	0.03	0.976	53.532	0.02	1.012	45.012
Cr+PCr	63.985	0.02	1	48.784	0.02	1	54.155	0.02	1	55.849	0.02	1	45.62	0.02	1	43.13	0.02	1	43.422	0.02	1	50.009	0.03	1	45.878	0.03	1	53.751	0.02	1	46.27	0.03	1	45.234	0.02	1	58.065	0.03	1	51.649	0.02	1	40.235	0.02	1	52.886	0.02	1	46.915
Glu+Gln	43.252	0.05	0.676	32.707	0.04	0.67	35.942	0.04	0.664	39.556	0.04	0.708	27.969	0.04	0.613	28.016	0.06	0.65	27.592	0.05	0.635	40.879	0.05	0.817	34.66	0.05	0.755	37.285	0.05	0.694	30.344	0.06	0.656	40.371	0.06	0.892	45.293	0.06	0.78	32.904	0.04	0.637	21.889	0.05	0.544	30.889	0.04	0.584	31.392
Lip13a	0	9.99	0	3.409	1.01	0.07	0	9.99	0	0	9.99	0	5.495	0.43	0.12	0	9.99	0	0	9.99	0	1.362	2.21	0.027	0	9.99	0	0.0886	9.99	0.0016	0	9.99	0	0	9.99	0	12.047	0.41	0.207	0	9.99	0	4.639	0.71	0.115	0	9.99	0	0
Lip13b	3.008	0.61	0.047	1.389	0.86	0.028	2.359	0.82	0.044	1.732	0.55	0.031	0	9.99	0	0.897	1.07	0.021	2.398	0.65	0.055	0	9.99	0	0.432	1.85	0.0094	0	9.99	0	0.814	1.54	0.018	0.561	1.98	0.012	0	9.99	0	3.587	0.57	0.069	0.138	9.99	0.0034	3.274	0.51	0.062	3.938
Lip09	0	9.99	0	1.163	0.68	0.024	0.528	1.21	0.0098	0.346	1.11	0.0062	1.342	0.59	0.029	0.211	1.48	0.0049	0.0807	8.24	0.0019	0	9.99	0	0	9.99	0	0	9.99	0	0.122	3.33	0.0026	0.0784	4.56	0.0017	1.375	1.16	0.024	0.914	0.75	0.018	0.687	1.04	0.017	0.502	1.26	0.0095	0.521
MM09	0	9.99	0	0	9.99	0	0	9.99	0	0	9.99	0	0	9.99	0	0.00893	9.99	0.00021	0	9.99	0	0	9.99	0	0	9.99	0	0	9.99	0	0	9.99	0	0.000515	9.99	1.1e-05	0	9.99	0	0	9.99	0	0	9.99	0	0	9.99	0	0
Lip20	0.595	1.11	0.0093	0.893	0.66	0.018	0.43	0.97	0.0079	0.273	0.92	0.0049	1.04	0.61	0.023	0.134	1.45	0.0031	0.478	1.02	0.011	0.151	5.77	0.003	0.0828	2.63	0.0018	0.0252	9.99	0.00047	0.122	2.08	0.0026	0.106	2.08	0.0024	1.618	0.9	0.028	0.63	0.74	0.012	0.94	0.57	0.023	0.516	0.86	0.0098	0.681
MM20	0.00551	9.99	8.6e-05	0.00307	9.99	6.3e-05	0.00341	9.99	6.3e-05	0.00529	9.99	9.5e-05	0.0058	9.99	0.00013	0.0214	9.99	0.0005	0.00345	9.99	8e-05	0.000193	9.99	3.9e-06	0.0014	9.99	3e-05	0.00411	9.99	7.6e-05	0.000678	9.99	1.5e-05	0.0108	9.99	0.00024	0	9.99	0	0.00412	9.99	8e-05	0.00238	9.99	5.9e-05	0.00608	9.99	0.00011	0.0071
MM12	0	9.99	0	0.000334	9.99	6.8e-06	0	9.99	0	0	9.99	0	0	9.99	0	0.00262	9.99	6.1e-05	0.000221	9.99	5.1e-06	0.000422	9.99	8.4e-06	0	9.99	0	0	9.99	0	0	9.99	0	0	9.99	0	0	9.99	0	0	9.99	0	0	9.99	0	0	9.99	0	0
MM14	0	9.99	0	0	9.99	0	0	9.99	0	0	9.99	0	0	9.99	0	0	9.99	0	0	9.99	0	0	9.99	0	0	9.99	0	0	9.99	0	0	9.99	0	0	9.99	0	0	9.99	0	0	9.99	0	0	9.99	0	0	9.99	0	0
MM17	0.0204	5.22	0.00032	0.0204	3.91	0.00042	0.00292	9.99	5.4e-05	0	9.99	0	0.008	9.74	0.00018	0.00948	9.57	0.00022	0.00794	9.45	0.00018	0.00384	9.99	7.7e-05	0.00611	9.99	0.00013	0.0096	9.23	0.00018	0.00533	9.99	0.00012	0.00626	9.99	0.00014	0.0157	6.07	0.00027	0	9.99	0	0.00685	9.31	0.00017	0.0149	5.93	0.00028	0.00433
Lip13a+Lip13b	3.008	0.61	0.047	4.798	0.56	0.098	2.359	0.82	0.044	1.732	0.55	0.031	5.495	0.43	0.12	0.897	1.07	0.021	2.398	0.65	0.055	1.362	2.21	0.027	0.432	1.85	0.0094	0.0886	9.99	0.0016	0.814	1.54	0.018	0.561	1.98	0.012	12.047	0.41	0.207	3.587	0.57	0.069	4.777	0.43	0.119	3.274	0.51	0.062	3.938
MM14+Lip13a+Lip13b+MM12	3.008	0.61	0.047	4.799	0.56	0.098	2.359	0.82	0.044	1.732	0.55	0.031	5.495	0.43	0.12	0.9	1.07	0.021	2.398	0.65	0.055	1.362	2.21	0.027	0.432	1.85	0.0094	0.0886	9.99	0.0016	0.814	1.54	0.018	0.561	1.98	0.012	12.047	0.41	0.207	3.587	0.57	0.069	4.777	0.43	0.119	3.274	0.51	0.062	3.938
MM09+Lip09	0	9.99	0	1.163	0.68	0.024	0.528	1.21	0.0098	0.346	1.11	0.0062	1.342	0.59	0.029	0.22	1.56	0.0051	0.0807	8.24	0.0019	0	9.99	0	0	9.99	0	0	9.99	0	0.122	3.33	0.0026	0.0789	4.62	0.0017	1.375	1.16	0.024	0.914	0.75	0.018	0.687	1.04	0.017	0.502	1.26	0.0095	0.521
MM20+Lip20	0.601	1.12	0.0094	0.896	0.67	0.018	0.433	1	0.008	0.278	0.98	0.005	1.046	0.61	0.023	0.155	1.96	0.0036	0.481	1.03	0.011	0.151	5.81	0.003	0.0842	2.79	0.0018	0.0293	9.81	0.00055	0.123	2.19	0.0027	0.117	2.25	0.0026	1.618	0.9	0.028	0.634	0.75	0.012	0.942	0.58	0.023	0.522	0.87	0.0099	0.688
FWHM (ppm)	0.047			0.038			0.047			0.038			0.043			0.033			0.033			0.085			0.071			0.033			0.052			0.043			0.078			0.028			0.038			0.024			0.043
Group key:		WT ctrl = WT mice on control diet, administered saline
		MD saline = Tg mice on HH diet, administered saline
		MD MW151 = Tg mice on HH diet, administered 2.5 mg/kg MW151
[truncated: 41 more columns]

## Sheet: Figure 5
Figure 5 - processed MSD (IL-1b) and HALO (GFAP, ThioS) output. Mice from experimental cohort 1.
Missing values from included groups (WT ctrl, MD saline, and MD MW151 for GFAP and MD saline and MD MW151 for ThioS) indicate slide scan quality insufficient for quantification.
LVE-MW151-2-95-ID #	Sex	Geno	Diet	Drug	HPC IL-1b (pg/ml)/mg	HPC GFAP (% area positive)	HPC ThioS (% area positive)
1	F	Tg	HH	MW151	1.69373	4.33939	0.196172
2	F	WT	control	saline	0.961459
3	F	Tg	HH	MW151	0.940171	9.9962	0.198002
4	F	WT	control	saline	0.27165	5.10556
5	F	WT	control	saline	0.172611	3.33542
7	F	Tg	HH	MW151	0.794732	9.30523	0.176709
8	F	WT	HH	saline	0.650649
21	F	WT	control	saline	0.33744	0.624275
22	F	WT	HH	saline	0.671808
23	F	WT	control	saline	0.866451	0.775105
24	F	Tg	HH	saline	0.979671	12.0616	0.268541
25	F	Tg	HH	saline	2.6904	13.9161	0.175739
26	M	WT	HH	saline	0.362144	2.24783
27	M	Tg	HH	MW151	0.498202	3.02901	0.0927262
28	M	Tg	HH	MW151	0.383478	6.06214	0.0959241
30	M	WT	HH	saline	0.332215
32	F	WT	control	saline	0.288321	0.93
33	F	WT	control	saline	0.798271	1.24217
34	F	WT	control	saline	0.177456	0.549489
35	F	WT	control	saline	0.367187	0.478664
37	F	WT	control	saline	0.120707	0.339887
38	F	Tg	HH	MW151	0.188662	1.54897	0.213935
39	F	Tg	HH	MW151	0.583566	2.64508	0.160425
40	M	WT	HH	saline	0.0863807
41	M	WT	HH	saline	0.488714
42	M	WT	HH	saline	0.45988
46	F	Tg	HH	saline	sample lost	7.07797	0.197775
47	F	WT	HH	saline	0.379473
50	F	Tg	HH	saline	1.03597	8.63629	0.295979
53	M	Tg	HH	MW151	0.377184	10.4524	0.0571859
55	M	Tg	HH	MW151	0.610011
56	M	Tg	HH	saline	0.975245	18.7443	0.131218
57	M	WT	HH	saline	non-detect
61	M	Tg	HH	MW151	0.562565	12.9654	0.194412
67	M	WT	HH	saline	0.100732
68	M	Tg	HH	saline	0.330944	13.5587	0.119019
69	M	Tg	HH	saline	0.413103	19.8406	0.136047
70	F	Tg	HH	saline	1.02441
71	F	WT	HH	saline	0.758682
72	F	Tg	HH	saline	2.27456	9.02048	0.147676
74	M	Tg	HH	saline	0.790232	12.4886	0.192927
75	M	WT	HH	saline	0.50972
76	M	WT	control	saline	0.268625	8.01152
77	M	WT	control	saline	1.45801
80	F	WT	HH	saline	0.117124
81	F	Tg	HH	saline	2.1138
82	M	WT	HH	saline	0.254124
83	M	Tg	HH	saline	0.304366
84	M	WT	control	saline	0.350106	11.9334
85	M	WT	control	saline	non-detect
87	F	Tg	HH	MW151	1.39942
91	M	Tg	HH	saline	0.656286	10.3822	0.0987703
93	M	Tg	HH	MW151	0.756031
94	M	Tg	HH	MW151	0.580042	12.3203	0.134506
96	F	Tg	HH	MW151	1.7326
Group key:		WT ctrl = WT mice on control diet, administered saline
		MD saline = Tg mice on HH diet, administered saline
		MD MW151 = Tg mice on HH diet, administered 2.5 mg/kg MW151

## Sheet: S3
Figure S3 - processed HALO classifier output data. Mice from experimental cohort 1.
LVE-MW151-2-95-ID#	geno	diet	drug	PB+/section
2	WT	control	saline	0.26087
4	WT	control	saline	0.0416667
5	WT	control	saline	0.25
21	WT	control	saline	0.2
23	WT	control	saline	0.25
24	Tg	HH	saline	0.227273
25	Tg	HH	saline	0.45
32	WT	control	saline	0.136364
33	WT	control	saline	0.208333
34	WT	control	saline	0.1
35	WT	control	saline	0.0869565
37	WT	control	saline	0.0952381
46	Tg	HH	saline	0.307692
50	Tg	HH	saline	0.285714
56	Tg	HH	saline	0.625
68	Tg	HH	saline	0.217391
69	Tg	HH	saline	0.333333
72	Tg	HH	saline	0.45
83	Tg	HH	saline	0.142857
84	WT	control	saline	0.117647
85	WT	control	saline	0.0434783
Group key:		WT ctrl = WT mice on control diet, administered saline
		MD saline = Tg mice on HH diet, administered saline
		MD MW151 = Tg mice on HH diet, administered 2.5 mg/kg MW151

## Sheet: S5
Figure 5 data - processed MSD Discovery Workbench output. Mice from experimental cohort 1.
LVE-MW151-2-95-ID #	Sex	Geno	Diet	Drug	HPC IL-6 (pg/ml)/mg	HPC CXCL1 (pg/ml)/mg	HPC TNFa (pg/ml)/mg
1	F	Tg	HH	MW151	1.52278	95.3433	26.1683
2	F	WT	control	saline	0.714357	148.077	51.5053
3	F	Tg	HH	MW151	non-detect	121.03	0.342194
4	F	WT	control	saline	non-detect	117.905	111.944
5	F	WT	control	saline	0.51879	155.696	1.20206
7	F	Tg	HH	MW151	non-detect	124.75	0.561804
8	F	WT	HH	saline	non-detect	114.078	0.885916
21	F	WT	control	saline	1.20436	191.282	1.39863
22	F	WT	HH	saline	non-detect	119.941	0.667838
23	F	WT	control	saline	1.83767	125.234	0.886526
24	F	Tg	HH	saline	non-detect	144.087	1.48265
25	F	Tg	HH	saline	2.27369	197.804	0.469069
26	M	WT	HH	saline	non-detect	99.0854	0.65433
27	M	Tg	HH	MW151	0.374061	119.679	1.07288
28	M	Tg	HH	MW151	non-detect	64.0482	0.901324
30	M	WT	HH	saline	0.813087	128.334	32.151
32	F	WT	control	saline	non-detect	93.0695	39.0681
33	F	WT	control	saline	non-detect	90.335	0.357524
34	F	WT	control	saline	1.50913	213.364	1.58247
35	F	WT	control	saline	non-detect	78.8013	0.680122
37	F	WT	control	saline	non-detect	124.658	0.820023
38	F	Tg	HH	MW151	non-detect	113.383	0.831568
39	F	Tg	HH	MW151	3.51072	94.1081	35.9961
40	M	WT	HH	saline	2.28027	169.691	1.41349
41	M	WT	HH	saline	0.485947	110.635	0.645036
42	M	WT	HH	saline	non-detect	135.597	74.8252
46	F	Tg	HH	saline	sample lost	sample lost	sample lost
47	F	WT	HH	saline	non-detect	144.724	37.8245
50	F	Tg	HH	saline	2.60858	160.046	37.2555
53	M	Tg	HH	MW151	non-detect	117.439	1.4003
55	M	Tg	HH	MW151	1.11997	94.563	0.383623
56	M	Tg	HH	saline	1.12244	121.725	0.57017
57	M	WT	HH	saline	non-detect	104.098	0.988586
61	M	Tg	HH	MW151	0.349798	142.594	1.13162
67	M	WT	HH	saline	non-detect	84.5835	1.10593
68	M	Tg	HH	saline	0.936157	127.296	0.862793
69	M	Tg	HH	saline	non-detect	80.8467	0.632719
70	F	Tg	HH	saline	2.77857	138.046	37.8219
71	F	WT	HH	saline	non-detect	81.8854	0.114609
72	F	Tg	HH	saline	non-detect	136.678	0.259016
74	M	Tg	HH	saline	2.39322	137.132	1.02284
75	M	WT	HH	saline	1.30754	107.867	29.7443
76	M	WT	control	saline	non-detect	101.229	25.448
77	M	WT	control	saline	non-detect	381.734	2.34982
80	F	WT	HH	saline	non-detect	164.319	1.84534
81	F	Tg	HH	saline	0.967693	284.186	0.698161
82	M	WT	HH	saline	1.58909	174.099	5.02272
83	M	Tg	HH	saline	0.610266	107.412	0.622955
84	M	WT	control	saline	0.0795447	118.743	1.73204
85	M	WT	control	saline	3.07154	97.5148	0.496202
87	F	Tg	HH	MW151	1.95586	117.212	0.841521
91	M	Tg	HH	saline	1.78609	126.492	0.624407
93	M	Tg	HH	MW151	2.6988	110.075	0.461419
94	M	Tg	HH	MW151	1.59781	161.281	0.925612
96	F	Tg	HH	MW151	2.54436	186.474	0.323084
Group key:		WT ctrl = WT mice on control diet, administered saline
		MD saline = Tg mice on HH diet, administered saline
		MD MW151 = Tg mice on HH diet, administered 2.5 mg/kg MW151
